# Supplementary material for: Co-Circulation of Dengue Virus Serotypes 1, 2, and 3 during the 2022 Dengue Outbreak in Nepal: A Cross-Sectional Study
Source: Viruses. 2023 Feb 11;15(2):507. doi: 10.3390/v15020507 (PMC9958792; doi:10.3390/v15020507)
Supplement: Supplementary file 1 [file viruses-15-00507-s001.zip]

Archive with 1 entries (1 files):
- viruses-2138717-supplementary.pdf
